# Supplementary material for: Equity implications of rice fortification: a modelling study from Nepal
Source: Public Health Nutr. 2020 Jul 6;23(15):2824–39. doi: 10.1017/S1368980020001020 (PMC7477371; doi:10.1017/S1368980020001020)
Supplement: Supplementary file 1 [file S1368980020001020sup.zip]

Archive with 3 entries (3 files):
- S1368980020001020sup001.docx
- S1368980020001020sup002.docx
- S1368980020001020sup003.docx
